# Supplementary material for: Radiation dose estimation with time-since-exposure uncertainty using the γ-H2AX biomarker
Source: Sci Rep. 2022 Nov 18;12:19877. doi: 10.1038/s41598-022-24331-1 (PMC9674680; doi:10.1038/s41598-022-24331-1)
Supplement: Supplementary file 1 — Supplementary Information 1. [file 41598_2022_24331_MOESM1_ESM.xlsx]

## Sheet: Hoja1
exercise	donor	dose	time	0	1	2	3	4	5	6	7	8	9	10	11	12	13	14	15	16	17	18	19	20	21	22	23	24	25	26	27	28	29	30	31	32	33	34	35	36	37	38	39	40	41	42	43	44	45
0	1	0	0.5	170	147	89	50	30	5	9	0	0	0	0	0	0	0	0	0	0	0	0	0	0	0	0	0	0	0	0	0	0	0	0	0	0	0	0	0	0	0	0	0	0	0	0	0	0	0
0	1	0.25	0.5	112	48	50	35	26	38	25	19	19	12	10	17	15	12	19	10	3	1	0	2	1	4	1	11	1	3	2	1	1	2	0	0	0	0	0	0	0	0	0	0	0	0	0	0	0	0
0	1	0.5	0.5	100	52	45	30	28	22	17	15	5	15	16	1	12	10	11	8	11	19	0	6	18	7	12	10	9	2	0	4	0	9	4	1	0	1	0	0	0	0	0	0	0	0	0	0	0	0
0	1	1	0.5	52	36	15	29	13	16	26	16	15	11	16	18	13	9	15	7	21	20	19	22	15	16	3	25	5	16	10	5	5	0	3	0	2	1	1	3	0	0	1	0	0	0	0	0	0	0
0	1	1.5	0.5	48	40	15	17	11	2	16	15	8	15	13	13	17	3	11	0	18	15	16	21	22	18	26	20	25	15	5	10	0	6	5	5	5	6	5	1	0	4	0	2	0	4	1	1	0	0
0	1	2	0.5	15	13	15	12	14	10	15	10	1	22	5	5	10	0	5	10	14	15	19	16	16	5	10	1	17	5	5	10	25	20	15	11	0	16	11	10	5	11	11	5	15	5	6	5	10	10
0	1	2.5	0.5	0	0	5	3	10	0	5	13	5	0	10	14	0	24	16	23	0	21	17	17	0	12	4	0	14	8	15	0	22	17	23	0	15	23	0	31	24	25	0	14	13	18	0	5	3	0
0	1	3	0.5	0	0	0	6	4	0	3	12	0	4	13	18	0	13	5	0	4	9	11	0	10	15	0	26	26	25	0	23	19	0	27	13	25	0	29	21	0	26	21	18	0	16	5	0	9	4
0	1	0	1	286	81	67	52	12	2	0	0	0	0	0	0	0	0	0	0	0	0	0	0	0	0	0	0	0	0	0	0	0	0	0	0	0	0	0	0	0	0	0	0	0	0	0	0	0	0
0	1	0.25	1	185	47	18	27	22	24	12	9	26	12	28	16	10	9	9	7	7	4	3	0	8	9	8	0	0	0	0	0	0	0	0	0	0	0	0	0	0	0	0	0	0	0	0	0	0	0
0	1	0.5	1	75	17	9	5	25	34	35	44	40	35	43	20	25	20	15	15	9	7	11	4	3	2	0	5	0	0	1	1	0	0	0	0	0	0	0	0	0	0	0	0	0	0	0	0	0	0
0	1	1	1	73	43	21	26	31	34	30	25	17	4	6	13	6	7	10	13	17	21	8	7	13	14	12	3	12	8	4	12	7	1	0	0	1	1	0	0	0	0	0	0	0	0	0	0	0	0
0	1	1.5	1	43	18	28	22	17	12	16	12	23	17	25	16	18	19	17	15	10	10	3	12	16	18	17	19	8	7	7	11	8	12	13	7	2	2	0	0	0	0	0	0	0	0	0	0	0	0
0	1	2	1	23	28	12	35	17	16	12	3	21	1	15	7	6	16	3	27	7	3	12	8	9	7	12	7	15	0	17	15	12	21	3	6	23	2	18	15	12	2	1	8	3	0	3	6	0	3
0	1	2.5	1	10	13	0	15	9	13	14	0	10	15	8	10	0	9	12	16	14	0	20	16	12	9	0	14	17	21	24	0	16	15	17	9	0	19	14	9	17	0	15	13	11	13	0	9	6	2
0	1	3	1	0	8	0	5	4	9	0	8	3	15	6	0	7	9	13	12	0	28	16	15	0	22	24	17	25	0	17	24	23	26	0	14	11	16	0	25	18	17	16	0	14	4	9	5	0	4
0	1	0	2	267	115	68	50	0	0	0	0	0	0	0	0	0	0	0	0	0	0	0	0	0	0	0	0	0	0	0	0	0	0	0	0	0	0	0	0	0	0	0	0	0	0	0	0	0	0
0	1	0.25	2	156	67	35	17	25	27	25	24	25	28	20	17	13	12	2	0	0	1	0	5	1	0	0	0	0	0	0	0	0	0	0	0	0	0	0	0	0	0	0	0	0	0	0	0	0	0
0	1	0.5	2	115	56	45	14	9	7	23	38	29	19	28	29	28	23	9	3	0	7	1	7	2	0	0	2	0	6	0	0	0	0	0	0	0	0	0	0	0	0	0	0	0	0	0	0	0	0
0	1	1	2	65	63	58	26	23	25	23	17	13	23	18	3	7	18	19	14	12	7	7	0	12	3	1	9	14	12	7	0	0	1	0	0	0	0	0	0	0	0	0	0	0	0	0	0	0	0
0	1	1.5	2	54	46	26	28	17	12	13	13	18	26	17	13	16	22	22	23	3	7	4	23	21	11	9	11	11	8	0	2	7	5	7	0	3	0	2	0	0	0	0	0	0	0	0	0	0	0
0	1	2	2	37	12	7	12	11	12	23	17	12	7	2	18	12	16	15	7	6	11	20	15	16	23	10	7	16	22	17	15	8	11	13	1	16	6	11	5	8	5	6	3	0	9	0	0	0	0
0	1	2.5	2	22	5	18	0	2	15	11	8	15	25	14	0	15	10	3	23	25	12	16	0	15	8	17	13	25	7	0	21	13	9	22	15	7	26	0	15	8	1	2	10	12	8	0	5	1	1
0	1	3	2	13	6	12	6	2	5	2	5	7	6	2	12	14	10	14	19	7	12	15	22	24	25	24	21	19	16	7	20	15	18	19	23	24	19	11	3	10	4	2	5	0	0	0	0	0	0
0	1	0	4	262	130	57	29	22	0	0	0	0	0	0	0	0	0	0	0	0	0	0	0	0	0	0	0	0	0	0	0	0	0	0	0	0	0	0	0	0	0	0	0	0	0	0	0	0	0
0	1	0.25	4	221	49	37	37	23	22	17	12	16	23	15	12	0	5	3	0	2	0	1	0	5	0	0	0	0	0	0	0	0	0	0	0	0	0	0	0	0	0	0	0	0	0	0	0	0	0
0	1	0.5	4	159	63	50	39	26	28	16	21	7	12	16	22	7	11	5	8	5	3	0	2	0	0	0	0	0	0	0	0	0	0	0	0	0	0	0	0	0	0	0	0	0	0	0	0	0	0
0	1	1	4	176	123	15	12	11	7	15	25	21	5	8	9	3	7	12	10	3	15	0	0	3	5	2	5	2	3	3	0	0	0	0	0	0	0	0	0	0	0	0	0	0	0	0	0	0	0
0	1	1.5	4	79	71	36	39	37	54	17	21	13	12	16	7	23	16	5	9	9	4	12	2	3	7	3	1	2	0	0	2	0	0	0	0	0	0	0	0	0	0	0	0	0	0	0	0	0	0
0	1	2	4	75	73	37	31	32	7	22	15	3	9	7	13	17	3	18	6	12	8	8	9	12	6	9	3	7	9	15	13	0	2	12	0	2	1	2	1	0	0	1	0	0	0	0	0	0	0
0	1	2.5	4	30	36	24	25	23	24	31	39	22	22	16	20	12	17	19	13	15	10	6	8	6	4	2	12	2	10	6	10	9	0	8	5	5	3	0	6	0	0	0	0	0	0	0	0	0	0
0	1	3	4	25	32	13	25	13	7	16	14	8	19	15	22	17	7	16	13	6	17	19	6	0	24	12	17	23	22	10	11	18	11	14	12	0	5	7	2	0	1	0	0	1	0	0	0	0	0
0	1	0	8	280	135	55	25	5	0	0	0	0	0	0	0	0	0	0	0	0	0	0	0	0	0	0	0	0	0	0	0	0	0	0	0	0	0	0	0	0	0	0	0	0	0	0	0	0	0
0	1	0.25	8	279	78	37	23	21	12	18	19	6	5	2	0	0	0	0	0	0	0	0	0	0	0	0	0	0	0	0	0	0	0	0	0	0	0	0	0	0	0	0	0	0	0	0	0	0	0
0	1	0.5	8	271	96	35	22	17	12	16	6	4	5	4	0	0	4	0	8	0	0	0	0	0	0	0	0	0	0	0	0	0	0	0	0	0	0	0	0	0	0	0	0	0	0	0	0	0	0
0	1	1	8	259	86	12	34	23	12	11	19	7	12	16	0	2	1	4	0	2	0	0	0	0	0	0	0	0	0	0	0	0	0	0	0	0	0	0	0	0	0	0	0	0	0	0	0	0	0
0	1	1.5	8	248	96	54	12	7	4	8	7	11	5	13	2	8	5	5	6	3	3	1	0	2	0	0	0	0	0	0	0	0	0	0	0	0	0	0	0	0	0	0	0	0	0	0	0	0	0
0	1	2	8	210	76	54	18	17	20	14	7	19	12	6	3	2	7	7	3	5	0	3	0	5	0	9	3	0	0	0	0	0	0	0	0	0	0	0	0	0	0	0	0	0	0	0	0	0	0
0	1	2.5	8	76	32	45	14	28	35	26	22	37	21	24	19	14	22	12	13	16	13	9	8	3	8	1	0	1	1	0	0	0	0	0	0	0	0	0	0	0	0	0	0	0	0	0	0	0	0
0	1	3	8	55	26	23	28	24	19	15	13	16	11	15	25	10	17	18	13	26	27	25	11	13	18	15	15	11	4	3	4	0	0	0	0	0	0	0	0	0	0	0	0	0	0	0	0	0	0
0	1	0	24	275	136	56	29	2	0	2	0	0	0	0	0	0	0	0	0	0	0	0	0	0	0	0	0	0	0	0	0	0	0	0	0	0	0	0	0	0	0	0	0	0	0	0	0	0	0
0	1	0.25	24	291	123	43	15	12	3	3	4	2	4	0	0	0	0	0	0	0	0	0	0	0	0	0	0	0	0	0	0	0	0	0	0	0	0	0	0	0	0	0	0	0	0	0	0	0	0
0	1	0.5	24	287	123	54	14	9	3	2	0	2	1	0	1	2	0	0	0	2	0	0	0	0	0	0	0	0	0	0	0	0	0	0	0	0	0	0	0	0	0	0	0	0	0	0	0	0	0
0	1	1	24	189	121	74	31	31	12	13	0	0	10	5	5	3	1	0	4	0	1	0	0	0	0	0	0	0	0	0	0	0	0	0	0	0	0	0	0	0	0	0	0	0	0	0	0	0	0
0	1	1.5	24	234	145	23	13	2	17	4	3	5	3	18	12	0	2	8	3	8	0	0	0	0	0	0	0	0	0	0	0	0	0	0	0	0	0	0	0	0	0	0	0	0	0	0	0	0	0
0	1	2	24	199	97	39	29	17	3	23	14	7	18	13	6	8	14	1	7	0	0	0	0	0	0	5	0	0	0	0	0	0	0	0	0	0	0	0	0	0	0	0	0	0	0	0	0	0	0
0	1	2.5	24	110	76	87	56	21	12	21	14	14	19	8	14	0	9	11	6	4	6	4	0	4	1	0	2	0	1	0	0	0	0	0	0	0	0	0	0	0	0	0	0	0	0	0	0	0	0
0	1	3	24	91	41	25	37	39	36	29	26	15	29	25	14	21	15	9	15	6	0	3	12	0	7	1	0	3	0	0	1	0	0	0	0	0	0	0	0	0	0	0	0	0	0	0	0	0	0
1	1	0.5	0.5	89	49	12	22	29	27	16	49	25	22	21	2	40	19	11	18	2	7	8	8	1	10	2	2	1	0	4	0	3	0	0	1	0	0	0	0	0	0	0	0	0	0	0	0	0	0
1	1	0.5	2	112	56	32	39	25	35	26	27	27	21	15	16	9	15	16	9	5	3	4	0	3	0	1	1	0	2	0	0	0	1	0	0	0	0	0	0	0	0	0	0	0	0	0	0	0	0
1	1	0.5	4	150	107	22	20	25	18	12	16	13	17	13	17	22	7	11	0	9	2	0	4	3	6	4	0	0	1	1	0	0	0	0	0	0	0	0	0	0	0	0	0	0	0	0	0	0	0
1	1	0.5	24	327	107	19	8	2	7	5	4	5	3	0	3	0	3	1	0	4	0	1	0	0	0	0	0	0	0	1	0	0	0	0	0	0	0	0	0	0	0	0	0	0	0	0	0	0	0
1	2	0.5	0.5	110	26	22	21	8	23	5	34	27	29	25	30	22	35	14	12	11	6	6	11	4	3	3	3	0	0	1	2	1	1	2	2	1	0	0	0	0	0	0	0	0	0	0	0	0	0
1	2	0.5	2	87	52	44	36	20	37	37	32	26	35	25	16	15	6	5	10	6	4	0	2	2	0	1	0	0	0	0	1	0	1	0	0	0	0	0	0	0	0	0	0	0	0	0	0	0	0
1	2	0.5	4	121	121	44	20	32	18	12	16	8	7	13	17	25	7	11	0	0	0	7	3	4	7	0	6	0	0	1	0	0	0	0	0	0	0	0	0	0	0	0	0	0	0	0	0	0	0
1	2	0.5	24	334	92	21	12	2	5	9	1	4	5	0	3	2	3	1	1	3	0	2	0	0	0	0	0	0	0	0	0	0	0	0	0	0	0	0	0	0	0	0	0	0	0	0	0	0	0
1	1	0.75	0.5	52	39	31	32	23	21	19	17	29	24	18	23	24	22	21	10	21	16	12	11	6	8	4	7	6	2	0	0	1	1	0	0	0	0	0	0	0	0	0	0	0	0	0	0	0	0
1	1	0.75	2	98	40	39	34	23	39	27	30	19	28	20	19	24	0	20	6	2	0	1	0	10	0	4	0	5	0	0	6	0	4	0	2	0	0	0	0	0	0	0	0	0	0	0	0	0	0
1	1	0.75	4	161	72	36	26	25	32	21	18	13	14	12	5	21	2	6	9	1	3	12	0	4	6	1	0	0	0	0	0	0	0	0	0	0	0	0	0	0	0	0	0	0	0	0	0	0	0
1	1	0.75	24	328	121	9	6	3	8	2	3	5	3	0	3	0	3	1	0	4	0	1	0	0	0	0	0	0	0	0	0	0	0	0	0	0	0	0	0	0	0	0	0	0	0	0	0	0	0
1	2	0.75	0.5	59	29	30	27	29	27	0	49	25	22	26	40	0	19	21	24	14	12	15	8	0	9	2	2	1	0	4	0	3	0	0	1	2	0	0	0	0	0	0	0	0	0	0	0	0	0
1	2	0.75	2	117	37	22	20	25	24	6	28	32	37	23	27	22	14	11	13	9	2	9	4	3	6	4	0	3	1	1	0	0	0	0	0	0	0	0	0	0	0	0	0	0	0	0	0	0	0
1	2	0.75	4	153	73	46	35	34	22	17	14	18	17	14	7	11	6	4	6	2	3	8	2	2	1	1	0	1	2	0	0	1	0	0	0	0	0	0	0	0	0	0	0	0	0	0	0	0	0
1	2	0.75	24	321	111	16	12	6	7	6	4	9	2	2	1	1	0	1	0	0	0	1	0	0	0	0	0	0	0	0	0	0	0	0	0	0	0	0	0	0	0	0	0	0	0	0	0	0	0
1	1	1	0.5	58	44	24	12	29	21	27	38	32	22	13	14	11	11	20	14	8	25	11	22	2	6	0	3	3	3	6	0	2	6	3	1	3	2	1	2	1	0	0	0	0	0	0	0	0	0
1	1	1	2	97	64	50	41	26	28	17	22	18	15	13	9	16	12	7	9	13	4	8	4	5	4	1	4	3	6	1	1	1	0	0	1	0	0	0	0	0	0	0	0	0	0	0	0	0	0
1	1	1	4	123	82	49	25	26	12	32	8	26	22	12	10	14	3	13	12	4	8	5	4	2	2	0	2	2	0	0	1	0	0	0	1	0	0	0	0	0	0	0	0	0	0	0	0	0	0
1	1	1	24	317	100	25	13	2	5	9	1	8	5	0	3	2	3	1	1	3	0	2	0	0	0	0	0	0	0	0	0	0	0	0	0	0	0	0	0	0	0	0	0	0	0	0	0	0	0
1	2	1	0.5	66	27	25	22	15	23	25	27	24	27	14	13	13	19	19	14	20	23	8	11	11	14	8	12	8	6	5	1	0	0	0	0	0	0	0	0	0	0	0	0	0	0	0	0	0	0
1	2	1	2	97	65	60	26	31	32	21	11	12	13	13	6	17	12	12	11	4	13	8	2	4	5	13	1	5	4	0	0	1	0	0	0	0	1	0	0	0	0	0	0	0	0	0	0	0	0
1	2	1	4	107	72	32	29	33	25	33	32	26	22	16	16	13	14	8	4	7	3	1	4	2	0	0	1	0	0	0	0	0	0	0	0	0	0	0	0	0	0	0	0	0	0	0	0	0	0
1	2	1	24	285	122	16	11	18	12	10	9	9	2	2	1	1	0	1	1	0	0	0	0	0	0	0	0	0	0	0	0	0	0	0	0	0	0	0	0	0	0	0	0	0	0	0	0	0	0
1	1	1.25	0.5	39	33	17	16	11	10	12	14	26	19	15	16	11	13	22	13	22	17	27	15	12	19	21	13	25	15	6	2	3	4	2	2	2	0	2	1	2	1	0	0	0	0	0	0	0	0
1	1	1.25	2	54	43	26	25	31	18	16	19	23	15	24	21	18	19	23	22	12	17	12	15	6	9	3	4	4	3	6	7	2	0	0	0	2	0	1	0	0	0	0	0	0	0	0	0	0	0
1	1	1.25	4	83	41	41	25	32	50	48	29	27	25	17	20	15	8	10	6	8	2	3	0	1	0	0	0	0	2	0	1	4	0	1	0	1	0	0	0	0	0	0	0	0	0	0	0	0	0
1	1	1.25	24	284	82	45	25	8	10	14	9	11	7	1	0	3	1	0	0	0	0	0	0	0	0	0	0	0	0	0	0	0	0	0	0	0	0	0	0	0	0	0	0	0	0	0	0	0	0
1	2	1.25	0.5	24	11	15	10	15	16	18	12	21	17	23	19	25	24	24	21	25	21	21	21	16	16	16	12	16	9	5	8	12	1	4	1	0	0	0	0	1	0	0	0	0	0	0	0	0	0
1	2	1.25	2	48	44	30	21	17	18	22	16	20	26	20	13	29	26	29	15	14	18	11	12	8	4	6	9	6	7	3	3	1	1	1	1	0	1	0	0	0	0	0	0	0	0	0	0	0	0
1	2	1.25	4	90	38	36	34	31	35	36	27	23	28	28	19	17	14	12	8	9	0	2	3	0	0	1	2	1	0	3	0	1	0	0	0	1	0	1	0	0	0	0	0	0	0	0	0	0	0
1	2	1.25	24	285	93	43	16	20	12	5	0	7	0	8	0	4	0	1	0	6	0	0	0	0	0	0	0	0	0	0	0	0	0	0	0	0	0	0	0	0	0	0	0	0	0	0	0	0	0
2	1	1	0.5	51	15	10	6	8	6	8	14	16	11	18	16	17	16	26	32	26	25	31	29	18	13	23	10	10	12	3	8	2	3	7	1	3	3	2	0	0	1	0	0	0	0	0	0	0	0
2	1	1	1.5	100	44	13	16	14	7	12	10	8	15	17	15	9	20	10	18	29	37	10	12	15	15	19	13	2	6	2	5	0	1	2	1	1	1	0	0	0	1	0	0	0	0	0	0	0	0
2	1	1	3	135	54	48	44	26	32	32	13	21	15	3	11	0	10	9	0	12	8	3	7	0	2	2	1	1	0	1	1	1	2	1	1	1	3	0	0	0	0	0	0	0	0	0	0	0	0
2	1	1	6	147	58	59	50	46	42	43	23	12	15	3	1	0	0	1	0	0	0	0	0	0	0	0	0	0	0	0	0	0	0	0	0	0	0	0	0	0	0	0	0	0	0	0	0	0	0
2	1	1	10	231	83	51	33	28	16	15	15	8	9	4	1	0	3	1	1	1	0	0	0	0	0	0	0	0	0	0	0	0	0	0	0	0	0	0	0	0	0	0	0	0	0	0	0	0	0
2	2	1	0.5	56	19	16	14	25	21	23	20	21	23	27	18	18	19	27	18	16	22	23	20	14	7	13	7	3	1	0	1	0	1	0	3	0	1	0	2	0	0	0	1	0	0	0	0	0	0
2	2	1	1.5	113	39	29	40	22	18	19	12	17	11	0	20	15	11	27	12	12	8	7	12	0	9	4	8	5	12	0	2	8	0	3	0	2	0	0	1	0	0	2	0	0	0	0	0	0	0
2	2	1	3	150	68	54	31	32	36	17	14	15	9	13	4	15	8	4	6	0	2	2	1	0	3	0	4	5	0	1	0	0	2	1	2	0	1	0	0	0	0	0	0	0	0	0	0	0	0
2	2	1	6	192	72	51	46	24	35	17	21	14	8	5	2	4	1	0	1	1	3	0	1	0	0	1	0	1	0	0	0	0	0	0	0	0	0	0	0	0	0	0	0	0	0	0	0	0	0
2	2	1	10	248	82	31	47	23	16	12	0	12	13	1	0	7	0	3	0	2	0	1	0	0	0	1	0	0	1	0	0	0	0	0	0	0	0	0	0	0	0	0	0	0	0	0	0	0	0
2	1	1.25	0.5	35	37	15	13	10	24	16	15	10	0	27	16	10	24	0	8	12	14	0	31	12	21	15	0	26	14	10	15	0	11	5	15	0	13	5	4	6	0	2	2	1	2	0	2	0	1
2	1	1.25	1.5	55	32	12	17	15	31	5	12	10	21	0	15	11	35	0	11	15	25	0	11	12	35	0	18	10	8	0	20	15	11	0	15	4	3	0	4	3	2	0	5	1	0	0	0	0	1
2	1	1.25	3	82	43	36	35	42	23	35	26	29	28	21	18	12	17	12	11	9	6	5	4	2	0	3	0	1	0	0	0	0	0	0	0	0	0	0	0	0	0	0	0	0	0	0	0	0	0
2	1	1.25	6	157	68	58	54	33	18	27	12	14	11	14	2	13	2	1	3	5	0	1	0	0	3	0	1	0	1	2	0	0	0	0	0	0	0	0	0	0	0	0	0	0	0	0	0	0	0
2	1	1.25	10	184	85	50	47	28	22	25	10	14	8	4	13	5	0	2	1	0	0	1	0	0	1	0	0	0	0	0	0	0	0	0	0	0	0	0	0	0	0	0	0	0	0	0	0	0	0
2	2	1.25	0.5	39	20	16	12	16	21	26	19	17	16	16	15	13	12	19	24	21	15	17	12	17	16	25	15	14	9	5	7	3	4	2	0	2	8	2	2	3	0	0	0	0	0	0	0	0	0
2	2	1.25	1.5	66	26	28	22	26	23	29	18	30	20	9	25	13	9	14	9	6	14	1	9	8	12	13	22	7	10	0	5	1	5	2	3	9	1	1	1	0	0	2	1	0	0	0	0	0	0
2	2	1.25	3	68	56	45	38	41	32	38	32	27	25	21	23	16	13	8	3	0	1	5	1	0	2	3	0	1	0	0	0	0	0	0	0	1	0	0	0	0	0	0	0	0	0	0	0	0	0
2	2	1.25	6	178	62	47	24	35	19	31	16	15	17	21	12	0	15	1	2	0	1	0	0	0	1	2	0	1	0	0	0	0	0	0	0	0	0	0	0	0	0	0	0	0	0	0	0	0	0
2	2	1.25	10	196	92	40	32	22	23	22	13	15	2	14	5	2	0	1	3	5	2	5	0	1	3	0	1	1	0	0	0	0	0	0	0	0	0	0	0	0	0	0	0	0	0	0	0	0	0
2	1	2	0.5	38	12	13	0	9	9	7	4	8	0	9	6	16	5	18	0	15	18	13	19	48	0	20	31	25	25	27	0	17	12	6	12	14	12	9	3	4	5	0	0	2	2	2	2	0	0
2	1	2	1.5	39	22	24	16	13	0	14	5	3	10	13	16	8	17	13	19	0	36	18	24	31	20	20	15	15	16	13	0	19	10	6	3	6	2	3	1	4	3	0	1	0	1	0	1	0	0
2	1	2	3	48	18	12	10	12	15	16	16	25	23	0	35	19	28	31	35	23	17	22	15	10	9	14	9	6	5	1	7	5	4	1	0	4	0	0	0	2	1	0	1	0	1	0	0	0	0
2	1	2	6	78	29	24	36	34	46	45	37	25	21	28	29	19	18	4	3	4	8	3	2	2	1	0	1	0	2	0	1	0	0	0	0	0	0	0	0	0	0	0	0	0	0	0	0	0	0
2	1	2	10	118	79	36	43	48	33	23	26	19	15	18	6	13	2	15	1	2	0	0	0	0	1	0	0	0	0	0	0	0	0	1	0	0	0	0	0	0	0	1	0	0	0	0	0	0	0
2	2	2	0.5	30	16	29	14	21	17	4	5	12	12	16	12	19	5	13	6	22	20	5	15	9	24	19	15	16	21	25	6	12	9	12	9	7	4	5	2	2	3	2	4	0	0	1	0	0	0
2	2	2	1.5	46	29	14	10	18	10	12	21	23	25	0	33	20	12	15	14	16	21	28	12	17	25	9	5	10	10	3	3	14	0	5	6	7	0	2	0	0	0	4	0	1	0	0	0	0	0
2	2	2	3	41	45	36	59	27	29	26	18	17	12	11	16	8	17	21	12	0	11	5	21	1	3	8	12	0	6	1	5	1	5	7	8	0	1	0	4	5	0	0	1	0	0	0	0	0	0
2	2	2	6	131	45	31	27	32	14	26	35	12	21	14	27	11	1	21	6	9	12	5	0	7	2	1	0	2	5	0	2	0	0	1	0	0	0	0	0	0	0	0	0	0	0	0	0	0	0
2	2	2	10	141	72	51	46	36	28	27	11	24	8	11	22	1	5	0	0	2	2	0	1	0	0	1	0	3	5	1	0	0	1	0	0	1	0	0	0	0	0	0	0	0	0	0	0	0	0
2	1	2.75	1.5	18	17	21	0	0	13	28	22	13	8	28	12	16	0	28	16	10	12	15	7	15	23	0	24	15	28	23	23	10	9	14	0	0	7	5	6	2	3	2	0	0	1	3	2	1	0
2	1	2.75	3	25	33	21	22	16	12	7	12	12	15	29	12	21	22	28	25	25	15	28	19	15	22	8	3	7	6	4	4	4	3	0	0	4	7	5	6	1	0	0	0	0	2	0	0	0	0
2	1	2.75	6	57	45	31	26	25	9	28	27	25	28	21	26	15	9	12	7	11	10	0	12	13	15	7	15	5	6	7	4	0	4	0	0	0	0	0	0	0	0	0	0	0	0	0	0	0	0
2	1	2.75	10	50	45	38	38	25	27	29	21	21	33	27	32	25	26	17	15	12	5	7	1	3	0	2	0	1	0	0	0	0	0	0	0	0	0	0	0	0	0	0	0	0	0	0	0	0	0
2	2	2.75	1.5	18	17	21	0	13	28	22	0	13	8	28	12	16	28	16	10	12	15	7	15	23	0	24	15	28	23	23	10	9	14	0	7	5	6	2	0	3	2	0	1	3	2	1	0	0	0
2	2	2.75	3	150	68	54	31	32	36	17	14	15	9	13	4	15	8	4	6	0	2	2	1	0	3	0	4	5	0	1	0	0	2	1	2	0	1	0	0	0	0	0	0	0	0	0	0	0	0
2	2	2.75	6	57	45	31	26	25	9	15	29	27	31	21	26	17	9	12	12	11	10	0	12	13	15	7	15	5	0	6	0	7	4	1	2	0	0	0	0	0	0	0	0	0	0	0	0	0	0
2	2	2.75	10	47	49	35	33	34	33	22	28	29	21	22	20	27	25	19	9	15	13	13	0	3	2	1	0	0	0	0	0	0	0	0	0	0	0	0	0	0	0	0	0	0	0	0	0	0	0
2	1	3	1.5	18	0	17	21	0	13	28	22	13	0	8	28	12	16	28	16	10	0	12	15	7	15	23	24	15	28	0	23	23	0	10	9	14	0	0	7	5	6	5	3	2	3	0	0	0	0
2	1	3	3	26	33	0	15	17	22	12	7	0	12	12	15	29	0	12	21	22	28	25	0	25	28	14	22	0	19	15	8	6	0	7	3	7	4	5	0	3	4	8	5	0	6	1	0	0	2
2	1	3	6	57	45	31	26	0	25	9	28	27	0	25	9	21	28	0	25	16	12	0	7	11	10	0	0	12	13	15	0	7	15	5	6	0	0	7	4	0	0	4	0	0	0	0	0	0	0
2	1	3	10	68	58	20	10	3	40	36	38	21	33	27	32	25	26	17	15	12	5	7	1	3	0	2	0	1	0	0	0	0	0	0	0	0	0	0	0	0	0	0	0	0	0	0	0	0	0
2	2	3	1.5	18	17	21	0	13	28	22	13	8	28	0	12	16	0	28	16	10	0	12	15	7	0	15	23	24	0	15	28	0	23	23	10	0	9	14	0	0	7	5	6	0	2	0	3	2	0
2	2	3	3	20	0	14	0	0	5	15	33	35	0	33	28	37	23	23	22	0	28	0	21	20	15	11	19	15	0	7	0	8	9	5	11	2	17	0	8	0	4	3	3	2	1	2	0	0	1
2	2	3	6	57	0	45	31	26	0	25	0	9	15	29	27	31	21	26	17	0	9	12	12	0	11	10	0	12	13	0	15	7	15	5	6	0	7	4	1	2	0	0	0	0	0	0	0	0	0
2	2	3	10	47	49	35	33	34	33	22	28	29	21	0	22	20	0	27	25	0	19	9	15	0	13	13	0	3	2	1	0	0	0	0	0	0	0	0	0	0	0	0	0	0	0	0	0	0	0
[truncated: 10 more columns]
